# Supplementary material for: Variations in Circulating Tumor Microenvironment-Associated Proteins in Non-Muscle Invasive Bladder Cancer Induced by Mitomycin C Treatment
Source: Int J Mol Sci. 2025 Aug 1;26(15):7413. doi: 10.3390/ijms26157413 (PMC12347783; doi:10.3390/ijms26157413)
Supplement: Supplementary file 1 [file ijms-26-07413-s001.zip]

Archive with 1 entries (1 files):
- ijms-3724124-supplementary.pdf
